# Supplementary material for: Pervasive sequence-level variation in the transcriptome of Plasmodium falciparum
Source: NAR Genom Bioinform. 2022 May 17;4(2):lqac036. doi: 10.1093/nargab/lqac036 (PMC9112769; doi:10.1093/nargab/lqac036)
Supplement: lqac036_Supplemental_Files [file lqac036_supplemental_files.zip]

Archive with 2 entries (2 files):
- NARGAB_Pf_Errors_Suppl.Figs_Code_Revised_v2.docx
- NARGAB_Pf_Errors_Suppl.Tables_Revised_v2.xlsx
