# Supplementary material for: Pervasive sequence-level variation in the transcriptome of Plasmodium falciparum
Source: NAR Genom Bioinform. 2022 May 17;4(2):lqac036. doi: 10.1093/nargab/lqac036 (PMC9112769; doi:10.1093/nargab/lqac036)
Supplement: lqac036_Supplemental_Files [file lqac036_supplemental_files.zip › NARGAB_Pf_Errors_Suppl.Tables_Revised_v2.xlsx]

## Sheet: S1
Sample	Source of NGS Data	SNV Sites (Raw Data)	SNV Sites (Post-Processing)	Rate (Variants per kb)(Raw Data)	Rate (Variants per kb)(Post-Processing)	Avg Read Length (STAR)	Number of Input Reads (STAR)	% Reads Unaligned	%Aligned	Number of Reads Aligned	Genome Length	#Nucleotides Aligned	Genome Coverage(#Nucleotides Aligned/Genome Size)
PfMRA_1236r1	Sequenced In-house	58272	35045	2.50174	1.50455	260	7425223	5.65	94.35	7.0057e+06	23292622	1.82148e+09	78.1999
PfMRA_1236r2	Sequenced In-house	54534	34381	2.34126	1.47605	262	4541828	6.05	93.95	4.26705e+06	23292622	1.11797e+09	47.9966
PfMRA_1236r3	Sequenced In-house	56686	33745	2.43365	1.44874	266	7313729	5.71	94.29	6.89612e+06	23292622	1.83437e+09	78.7531
PfMRA_1240r1	Sequenced In-house	63974	40929	2.74653	1.75717	269	7334733	10.09	89.91	6.59466e+06	23292622	1.77396e+09	76.1599
PfMRA_1240r2	Sequenced In-house	63421	41666	2.72279	1.78881	266	5624573	10.41	89.59	5.03905e+06	23292622	1.34039e+09	57.5456
PfMRA_1240r3	Sequenced In-house	55334	38982	2.3756	1.67358	269	2995471	20.39	79.61	2.38469e+06	23292622	6.41483e+08	27.5402
PfMRA_1241r1	Sequenced In-house	38431	33512	1.64992	1.43874	266	6306455	11.36	88.64	5.59004e+06	23292622	1.48695e+09	63.8379
PfMRA_1241r2	Sequenced In-house	38640	33311	1.65889	1.43011	267	6796533	13.26	86.74	5.89531e+06	23292622	1.57405e+09	67.5771
Pf3D7_CTRLr1	Sequenced In-house	41276	30048	1.77206	1.29002	195	18285366	3.94	96.06	1.75649e+07	23292622	3.42516e+09	147.049
Pf3D7_CTRLr2	Sequenced In-house	43226	30590	1.85578	1.31329	195	22645217	3.51	96.49	2.18504e+07	23292622	4.26082e+09	182.926
Pf3D7_TEMPr1	Sequenced In-house	49602	33740	2.12952	1.44853	195	28801872	4.09	95.91	2.76239e+07	23292622	5.38666e+09	231.26
Pf3D7_TEMPr2	Sequenced In-house	43206	30517	1.85492	1.31016	195	23080653	4.24	95.76	2.2102e+07	23292622	4.3099e+09	185.033
Pf3D7_ARTr1	Sequenced In-house	40233	33625	1.72729	1.44359	195	11509438	4.38	95.62	1.10053e+07	23292622	2.14604e+09	92.1338
Pf3D7_ARTr2	Sequenced In-house	42984	34420	1.84539	1.47772	195	23917847	4.55	95.45	2.28296e+07	23292622	4.45177e+09	191.124
P_vivax_liver	BioProject: PRJNA422240, SRA Acc: SRR6371894	118095		4.37264	N/A	50	29881873	7.5	92.5	2.76407e+07	27007701	1.38204e+09	51.1719
P_vivax_liver	BioProject: PRJNA422240, SRA Acc: SRR6371895	116965		4.3308	N/A	50	31142267	5.68	94.32	2.93734e+07	27007701	1.46867e+09	54.3796
P_vivax_liver	BioProject: PRJNA422240, SRA Acc: SRR6371896	46576		1.72455	N/A	50	27351764	41.17	58.83	1.6091e+07	27007701	8.04552e+08	29.7897
P_vivax_liver	BioProject: PRJNA422240, SRA Acc: SRR6371897	50923		1.8855	N/A	50	25514064	38.07	61.93	1.58009e+07	27007701	7.90043e+08	29.2525
P_vivax_simian	BioProject: PRJNA515743, SRA Acc: SRR8452526	29983		1.11016	N/A	150	29727863	19.05	80.95	2.40647e+07	27007701	3.60971e+09	133.655
P_vivax_simian	BioProject: PRJNA515743, SRA Acc: SRR8452527	33895		1.25501	N/A	150	44364658	16.48	83.52	3.70534e+07	27007701	5.558e+09	205.793
P_vivax_simian	BioProject: PRJNA515743, SRA Acc: SRR8452528	22918		0.848573	N/A	150	40205205	2.78	97.22	3.90875e+07	27007701	5.86313e+09	217.091
P_vivax_simian	BioProject: PRJNA515743, SRA Acc: SRR8452529	22223		0.822839	N/A	150	60967328	3.3	96.7	5.89554e+07	27007701	8.84331e+09	327.437
Pf_Mali	BioProject: PRJNA498885, SRA Acc: SRR8148959	177606		7.62499	N/A	202	71403189	26.93	73.07	5.21743e+07	23292622	1.05392e+10	452.47
Pf_Mali	BioProject: PRJNA498885, SRA Acc: SRR8148960	159955		6.8672	N/A	202	70373642	34.97	65.03	4.5764e+07	23292622	9.24432e+09	396.878
Pf_Mali	BioProject: PRJNA498885, SRA Acc: SRR8148961	181112		7.77551	N/A	202	62788669	29.24	70.76	4.44293e+07	23292622	8.97471e+09	385.303
E_coli	BioProject: PRJNA592142, SRA Acc: SRR10541846	2083		0.448763	N/A	301	13995303	7.89792	92.1021	12889965	4641652	3879879465	835.883
E_coli	BioProject: PRJNA592142, SRA Acc: SRR10541849	5549		1.19548	N/A	301	15750827	8.55259	91.4474	14403723	4641652	4335520623	934.047
E_coli	BioProject: PRJNA592142, SRA Acc: SRR10541850	2158		0.464921	N/A	301	16432824	8.70999	91.29	15001527	4641652	4515459627	972.813
B_subtilis	BioProject: PRJNA592142, SRA Acc: SRR10541843	1053		0.250044	N/A	301	10317467	8.23189	91.7681	9468144	42,11,262	2849911344	676.736
B_subtilis	BioProject: PRJNA592142, SRA Acc: SRR10541844	1898		0.450696	N/A	301	17280462	12.3177	87.6823	15151905	42,11,262	4560723405	1082.98
B_subtilis	BioProject: PRJNA592142, SRA Acc: SRR10541845	1465		0.347877	N/A	301	14425840	8.38391	91.6161	13216391	42,11,262	3978133691	944.642

## Sheet: S2
Sample	Number of Genes Bearing SNVs
MRA_1236r1	3752
MRA_1236r2	3783
MRA_1236r3	3746
MRA_1240r1	3934
MRA_1240r2	3915
MRA_1240r3	3827
MRA_1241r1	3717
MRA_1241r2	3675
Pf3D7_CTRLr1	3549
Pf3D7_CTRLr2	3498
Pf3D7_TEMPr1	3381
Pf3D7_TEMPr2	3404
Pf3D7_ARTr1	3510
Pf3D7_ARTr2	3550

## Sheet: S3
Sample	No Filter	DNAcov >= 5	DNAcov >= 10	DNAcov >= 15	DNAcov >= 20	DNAcov >= 25	DNAcov >= 30	DNAcov >= 35	DNAcov >= 40	DNAcov >= 45	DNAcov >= 50	DNAcov >= 60	DNAcov >= 70	DNAcov >= 80	DNAcov >= 90	DNAcov >= 100
MRA_1236r1	1130649	36982	36500	35874	35177	34295	33271	32109	30701	29221	27546	24017	20386	16764	13589	10874
MRA_1236r2	789725	35915	35651	35299	34852	34262	33544	32702	31731	30451	29077	25856	22277	18548	15265	12222
MRA_1236r3	1103188	35465	35146	34649	34041	33276	32374	31362	30181	28761	27063	23669	19992	16434	13334	10662
MRA_1240r1	1200305	43455	42756	41773	40566	39201	37474	35487	33547	31330	29127	24675	20413	16710	13546	10908
MRA_1240r2	996747	44198	43477	42535	41401	40021	38390	36487	34458	32262	30105	25660	21251	17499	14239	11607
MRA_1240r3	535342	41122	40726	40234	39550	38754	37754	36570	35098	33458	31717	27966	24004	20145	16653	13742
MRA_1241r1	1052110	35416	35140	34743	34230	33544	32680	31639	30366	29035	27594	24293	20920	17811	15004	12495
MRA_1241r2	1079408	35518	35210	34778	34209	33441	32539	31458	30169	28831	27328	23932	20598	17404	14585	12209
PF3D7_CTRLr1	1634084	37237	33805	29943	26190	22795	19884	17463	15342	13534	12043	9595	7906	6564	5594	4818
PF3D7_CTRLr2	2321512	38097	33654	29014	24713	21047	18003	15574	13547	11866	10445	8235	6706	5666	4837	4186
PF3D7_TEMPr1	2417812	43628	38796	33538	28530	24081	20228	17081	14487	12335	10493	7731	5922	4745	3839	3160
PF3D7_TEMPr2	2664544	38243	33886	29072	24452	20585	17212	14431	12218	10377	8944	6736	5275	4253	3457	2871
PF3D7_ARTr1	1284642	37795	37153	36140	34749	33116	31272	29198	26912	24665	22463	18155	14394	11240	8849	7010
PF3D7_ARTr2	2402663	39304	38075	36181	33802	31192	28402	25580	22919	20356	18040	14167	11061	8538	6667	5259

## Sheet: S4
Sample	No Filter	RNAcov >= 5	RNAcov >= 10	RNAcov >= 15	RNAcov >= 20	RNAcov >= 25	RNAcov >= 30	RNAcov >= 35	RNAcov >= 40	RNAcov >= 45	RNAcov >= 50	RNAcov >= 60	RNAcov >= 70	RNAcov >= 80	RNAcov >= 90	RNAcov >= 100
MRA_1236r1	1130649	36500	21274	13371	7173	4268	3625	3136	2713	2395	2233	1966	1728	1560	1397	1251
MRA_1236r2	789725	35651	21280	13174	6554	3455	2894	2488	2105	1852	1670	1426	1232	1074	919	799
MRA_1236r3	1103188	35146	20789	13255	7259	4300	3697	3214	2877	2570	2372	2037	1788	1595	1390	1241
MRA_1240r1	1200305	42756	24883	15577	8083	4575	3888	3366	2994	2674	2483	2128	1848	1624	1411	1287
MRA_1240r2	996747	43477	26137	16290	7995	4281	3575	3062	2616	2277	2070	1746	1491	1291	1160	1018
MRA_1240r3	535342	40726	23412	13812	6138	2697	2179	1761	1462	1249	1075	855	728	601	500	448
MRA_1241r1	1052110	35140	20241	11879	4723	1525	1174	891	690	539	497	412	347	296	252	223
MRA_1241r2	1079408	35210	19961	11550	4719	1646	1301	1007	782	608	563	453	384	317	279	237
PF3D7_CTRLr1	1634084	33805	14729	7866	4016	2165	1780	1474	1238	1044	938	773	663	588	531	483
PF3D7_CTRLr2	2321512	33654	15575	8849	4917	2973	2485	2080	1794	1589	1459	1241	1075	926	781	684
PF3D7_TEMPr1	2417812	38796	17008	9201	4755	2693	2250	1887	1610	1422	1282	1103	966	848	742	680
PF3D7_TEMPr2	2664544	33886	15188	8599	4737	2865	2375	2057	1810	1585	1465	1272	1110	1007	911	819
PF3D7_ARTr1	1284642	37153	15532	8160	3919	2000	1572	1259	1028	866	794	659	539	472	407	356
PF3D7_ARTr2	2402663	38075	16589	9120	5106	3050	2567	2220	1905	1669	1517	1301	1116	978	866	777

## Sheet: S5
Sample	No Filter	F>=0.05	F >= 0.1	F >= 0.2	F >= 0.3	F >= 0.4	F >= 0.5	F >= 0.6	F >= 0.7	F >= 0.8	F >= 0.9	F = 1
MRA_1236r1	1130649	87971	36500	12517	5027	3002	1547	1068	702	522	314	226
MRA_1236r2	789725	89046	35651	11429	4310	2506	1220	821	566	436	251	205
MRA_1236r3	1103188	86741	35146	11734	4644	2812	1423	999	675	491	288	224
MRA_1240r1	1200305	105614	42756	13902	5026	2916	1375	923	617	458	259	176
MRA_1240r2	996747	106871	43477	14137	5138	2911	1277	836	538	387	211	159
MRA_1240r3	535342	92481	40726	13320	4517	2456	902	589	391	285	150	124
MRA_1241r1	1052110	94272	35140	9892	2768	1359	344	234	165	150	114	97
MRA_1241r2	1079408	93386	35210	10154	2840	1393	333	235	161	143	104	88
PF3D7_CTRLr1	1634084	89862	33805	8928	2401	1470	648	436	318	264	168	128
PF3D7_CTRLr2	2321512	90952	33654	9115	2722	1659	785	534	373	302	174	142
PF3D7_TEMPr1	2417812	102671	38796	10374	2963	1766	919	689	493	407	252	204
PF3D7_TEMPr2	2664544	90798	33886	9100	2643	1548	719	508	342	266	152	104
PF3D7_ARTr1	1284642	96759	37153	10080	2842	1639	751	546	410	352	246	209
PF3D7_ARTr2	2402663	99559	38075	10946	3478	2143	1191	871	651	567	411	344

## Sheet: S6-A
Sample	A>T	T>A	A>G	G>A	A>C	C>A	T>C	C>T	T>G	G>T	C>G	G>C	Total
MRA_1236r1	5626	4738	9906	2701	1028	892	6849	1580	806	1045	250	299	35720
MRA_1236r2	5273	4375	10002	2795	932	923	6767	1454	757	1035	265	334	34912
MRA_1236r3	5352	4381	9738	2717	997	938	6467	1496	787	994	248	317	34432
MRA_1240r1	6026	5168	11967	3235	1099	1404	8232	1784	930	1213	326	391	41775
MRA_1240r2	6342	5282	12459	3155	1140	986	8633	1779	960	1039	264	380	42419
MRA_1240r3	5727	4605	12359	2940	1059	741	8342	1636	796	715	216	332	39468
MRA_1241r1	4905	3965	10705	1991	795	863	7502	1226	621	801	225	238	33837
MRA_1241r2	4927	4142	10816	2035	771	614	7578	1223	640	520	157	238	33661
Pf3D7_CTRLr1	4191	4271	8461	2914	661	1024	6308	1200	534	571	121	223	30479
Pf3D7_CTRLr2	4176	4531	8266	3438	638	1167	6191	1179	531	629	126	223	31095
Pf3D7_TEMPr1	4623	4950	9657	3256	738	1113	7068	1273	609	637	163	234	34321
Pf3D7_TEMPr2	4383	4582	8170	3342	689	1124	6139	1200	523	613	136	218	31119
Pf3D7_ARTr1	4723	4809	9642	3177	733	1032	7090	1278	558	651	113	254	34060
Pf3D7_ARTr2	4952	5463	9036	3690	738	1392	6777	1335	583	681	145	242	35034

## Sheet: S6-B
Sample	%A>T	%T>A	%A>G	%G>A	%A>C	%C>A	%T>C	%C>T	%T>G	%G>T	%C>G	%G>C
MRA_1236r1	15.7503	13.2643	27.7324	7.56159	2.87794	2.4972	19.1741	4.42329	2.25644	2.92553	0.699888	0.837066
MRA_1236r2	15.1037	12.5315	28.6492	8.00584	2.66957	2.64379	19.383	4.16476	2.16831	2.9646	0.759051	0.956691
MRA_1236r3	15.5437	12.7236	28.2818	7.89092	2.89556	2.72421	18.7819	4.3448	2.28566	2.88685	0.72026	0.920655
MRA_1240r1	14.4249	12.371	28.6463	7.74387	2.63076	3.36086	19.7056	4.2705	2.22621	2.90365	0.780371	0.935966
MRA_1240r2	14.9508	12.452	29.3713	7.4377	2.68747	2.32443	20.3517	4.19388	2.26314	2.44937	0.622363	0.895825
MRA_1240r3	14.5105	11.6677	31.314	7.44907	2.68319	1.87747	21.1361	4.14513	2.01682	1.81159	0.547279	0.841188
MRA_1241r1	14.496	11.7179	31.637	5.88409	2.3495	2.55046	22.171	3.62325	1.83527	2.36723	0.664953	0.703372
MRA_1241r2	14.6371	12.305	32.1321	6.04557	2.29048	1.82407	22.5127	3.63328	1.90131	1.54481	0.466415	0.70705
Pf3D7_CTRLr1	13.7505	14.0129	27.7601	9.56068	2.16871	3.35969	20.6962	3.93714	1.75203	1.87342	0.396995	0.731651
Pf3D7_CTRLr2	13.4298	14.5715	26.5831	11.0564	2.05178	3.75301	19.91	3.79161	1.70767	2.02283	0.40521	0.717157
Pf3D7_TEMPr1	13.4699	14.4227	28.1373	9.4869	2.15029	3.24291	20.5938	3.7091	1.77442	1.85601	0.474928	0.681798
Pf3D7_TEMPr2	14.0846	14.7241	26.2541	10.7394	2.21408	3.61194	19.7275	3.85617	1.68065	1.96986	0.437032	0.700537
Pf3D7_ARTr1	13.8667	14.1192	28.3089	9.32766	2.15208	3.02995	20.8162	3.7522	1.63829	1.91133	0.331767	0.745743
Pf3D7_ARTr2	14.1348	15.5934	25.7921	10.5326	2.10653	3.97328	19.3441	3.81058	1.6641	1.94383	0.413884	0.690758

## Sheet: S7-A
Sample	A>	>A	T>	>T	G>	>G	C>	>C	Total
MRA_1236r1	16560	8331	12393	8251	4045	10962	2722	8176	35720
MRA_1236r2	16207	8093	11899	7762	4164	11024	2642	8033	34912
MRA_1236r3	16087	8036	11635	7842	4028	10773	2682	7781	34432
MRA_1240r1	19092	9807	14330	9023	4839	13223	3514	9722	41775
MRA_1240r2	19941	9423	14875	9160	4574	13683	3029	10153	42419
MRA_1240r3	19145	8286	13743	8078	3987	13371	2593	9733	39468
MRA_1241r1	16405	6819	12088	6932	3030	11551	2314	8535	33837
MRA_1241r2	16514	6791	12360	6670	2793	11613	1994	8587	33661
Pf3D7_CTRLr1	13313	8209	11113	5962	3708	9116	2345	7192	30479
Pf3D7_CTRLr2	13080	9136	11253	5984	4290	8923	2472	7052	31095
Pf3D7_TEMPr1	15018	9319	12627	6533	4127	10429	2549	8040	34321
Pf3D7_TEMPr2	13242	9048	11244	6196	4173	8829	2460	7046	31119
Pf3D7_ARTr1	15098	9018	12457	6652	4082	10313	2423	8077	34060
Pf3D7_ARTr2	14726	10545	12823	6968	4613	9764	2872	7757	35034

## Sheet: S7-B
Sample	%A>	%>A	%T>	%>T	%G>	%>G	%C>	%>C
MRA_1236r1	46.3606	23.3231	34.6948	23.0991	11.3242	30.6887	7.62038	22.8891
MRA_1236r2	46.4224	23.1811	34.0828	22.233	11.9271	31.5765	7.5676	23.0093
MRA_1236r3	46.7211	23.3388	33.7912	22.7753	11.6984	31.2878	7.78927	22.5982
MRA_1240r1	45.702	23.4758	34.3028	21.599	11.5835	31.6529	8.41173	23.2723
MRA_1240r2	47.0096	22.2141	35.0668	21.5941	10.7829	32.2568	7.14067	23.935
MRA_1240r3	48.5077	20.9942	34.8206	20.4672	10.1019	33.8781	6.56988	24.6605
MRA_1241r1	48.4824	20.1525	35.7242	20.4864	8.95469	34.1372	6.83867	25.2239
MRA_1241r2	49.0597	20.1747	36.7191	19.8152	8.29744	34.4999	5.92377	25.5102
Pf3D7_CTRLr1	43.6793	26.9333	36.4612	19.561	12.1658	29.9091	7.69382	23.5966
Pf3D7_CTRLr2	42.0646	29.3809	36.1891	19.2443	13.7964	28.6959	7.94983	22.6789
Pf3D7_TEMPr1	43.7575	27.1525	36.7909	19.035	12.0247	30.3866	7.42694	23.4259
Pf3D7_TEMPr2	42.5528	29.0755	36.1323	19.9107	13.4098	28.3717	7.90514	22.6421
Pf3D7_ARTr1	44.3277	26.4768	36.5737	19.5302	11.9847	30.2789	7.11392	23.714
Pf3D7_ARTr2	42.0335	30.0993	36.6016	19.8893	13.1672	27.8701	8.19775	22.1413

## Sheet: S8
Gene Origin	Gene Name	Protein Domain Used in BLAST / #Residues	Matches in PlasmoDB	Annotated Function in PlasmoDB	Match Score	E-value	Relevant GO Terms
Human	ADAR1	A to I Editase (886-1221)	Pf3D7_1235800.1	Conserved protein, unknown function	28.5	2.7	No
			Pf3D7_0321600.1	ATP-dependent RNA helicase DDX42 (putative)	27.7	4.8	No
			Pf3D7_1451900.1	Ribosome biogenesis protein TSR1 (putative	27.3	6.5	No
Human	ADAR2	A to I Editase (370-737)	Pf3D7_1018600	tRNA wybutosine-synthesizing protein (putative)	32.3	0.17	No
			Pf3D7_0322700	Conserved protein, unknown function	27.7	5.8	No
Human	ADAR3	A to I Editase (408-735)	Pf3D7_1118200	Heat Shock Protein 90 (putative)	26.9	7.2	No
Human	ADAT1	A to I Editase (63-501)	Pf3D7_1451100	Elongation Factor 2	31.6	0.39	No
Human	ADAT2	CMP/dCMP-type deaminase (20-145)	Pf3D7_1349400	Cytidine and deoxycytidylate deaminase (putative)	56.6	4*10^-11	tRNA Specific adenosine deaminase 2
			Pf3D7_1204600	Cytidine deaminase (putative)	33.9	0.005	Cytidine deaminase-like
Trypanosoma	KREPA1	Whole sequence	Pf3D7_1216000	Serine-tRNA ligase (putative)	37	0.018	No
			Pf3D7_0420300	AP2 domain transcription factor	31.2	1.1	No
Trypanosoma	KREPA2	Whole sequence	Pf3D7_0315200	Circumsporozoite and TRAP-related protein	34.7	0.06	No
Trypanosoma	KREPB1	Whole sequence	Pf3D7_1433700	Conserved protein, unknown function	33.5	0.2	No
			Pf3D7_1323800	Vacuolar protein sorting-associated protein 52 (putative)	32.7	0.44	No
			Pf3D7_0725200	Mago nashi protein homolog (putative)	28.9	2.3	RNA splicing
			Pf3D7_1249600	Leucine rich repeat protein	28.9	5.5	No
			Pf3D7_1310500	ER membrane protein complex subunit 7 (putative)	27.7	8.6	No
Trypanosoma	KREN1	Whole Sequence	Pf3D7_1433700	Conserved protein, unknown function	33.5	0.21	No
			Pf3D7_0725200	Mago nashi protein homolog (putative)	28.9	2.3	RNA splicing
			Pf3D7_1249600	Leucine rich repeat protein	28.9	5.2	No
			Pf3D7_1310500	ER membrane protein complex subunit 7 (putative)	27.7	8.6	No
Trypanosoma	KREN2	RNase 3 (187-309) & (Whole sequence*)	Pf3D7_0826100(*)	HECT-like E3 ubiquitin ligase (putative)	28.5	0.39	No
			Pf3D7_1327100	Conserved protein, unknown function	26.2	2.3	No
			Pf3D7_0115000	Surface associated interspersed protein 1.3	25.4	5.1	No
			Pf3D7_0800700	Surface associated interspersed protein 8.3	25.4	5.5	No
		Whole Sequence only:	Pf3D7_1143800	Oocyst capsule protein Cap93 (putative)	28.5	5.1	No
Trypanosoma	TUTase	Whole Sequence	Pf3D7_1015500	Nucleotidyltransferase (putative)	42.4	5*10^-4	Nucleotidyltransferase
			Pf3D7_1232900	Nucleotidyltransferase (putative)	34.3	0.12	Nucleotidyltransferase
			Pf3D7_1448000	U3 small nucleolar RNA associated protein 12 (putative)	28.5	9.7	No
Human	APOBEC1	CMP/dCMP-type deaminase (10-134)	Pf3D7_1455700	Conserved protein, unknown function	30.8	0.065	No
			Pf3D7_0511500	RNA pseudouridylate synthase (putative)	28.1	0.59	RNA modification
			Pf3D7_0918200	50S ribosomal protein L3, apicoplast (putative)	25	5.9	No
			Pf3D7_1453800	G6P dehydrogenase-6-phosphogluconolactonase	25	7.2	No
			Pf3D7_1149200	Ring infected erythrocyte surface antigen	24.6	9	No
Human	APOBEC2	CMP/dCMP-type deaminase (64-169)	None found	-	-	-	-
Human	APOBEC3A	CMP/dCMP-type deaminase (27-143) (DNA Substrate)	Pf3D7_0510200	Peptidyl-prolyl cis-trans isomerase	28.5	0.33	No
			Pf3D7_0602800	JmjC domain containing protein (putative)	24.6	8	No
Human	APOBEC3B	CMP/dCMP-type deaminase (29-138)	Pf3D7_1330500	CTLH domain containing protein (putative)	25.8	2.5	No
			Pf3D7_0319300	Ubiquitin conjugating enzyme E2 (putative)	23.9	8.5	No
		CMP/dCMP-type deaminase (210-326)(DNA Substrate)	Pf3D7_0510200	Peptidyl-prolyl cis-trans isomerase	28.5	0.33	No
Human	APOBEC3C	CMP/dCMP-type deaminase (29-138)(DNA Substrate)	Pf3D7_0211400	Beta-ketoacyl ACP synthase 3	25.8	2.7	No
			Pf3D7_0729900	Dynein heavy chain (putative)	25.8	2.5	No
			Pf3D7_0721000	Conserved membrane protein, unknown function	25	4.5	No
			Pf3D7_0815300	FAD-dependent monooxygenase (putative)	25	4.5	No
			Pf3D7_0913300	Conserved protein, unknown function	24.3	8.2	No
Human	APOBEC4	CMP/dCMP-type deaminase (61-177)	Pf3D7_1249000	Conserved membrane protein, unknown function	27.7	0.63	No
			Pf3D7_0319700	ABC transporter 1 - family member 1 (putative)	25.4	5	No
			Pf3D7_1147800	Membrane associated erythrocytes binding like protein	25.4	4.9	No
			Pf3D7_0731400	Serine/threonine protein kinase, FIKK family	25	4.9	No
			Pf3D7_0702500	Exported protein, unknown function	24.6	7.1	No
Human	CDA	CMP/dCMP-type deaminase (13-140)	Pf3D7_1204600	Cytidine deaminase (putative)	33.9	0.005	Cytidine deaminase-like
			Pf3D7_0629400	Polyadenylate binding protein 3 (putative)	25.8	3.6	Nucleic acid binding

[truncated: 3 more sheets: S9-A, S9-B, S10]
